# Supplementary material for: Targeted genome sequencing data of young women breast cancer patients in Cipto Mangunkusumo national hospital, Jakarta
Source: Data Brief. 2020 Aug 6;32:106138. doi: 10.1016/j.dib.2020.106138 (PMC7452687; doi:10.1016/j.dib.2020.106138)
Supplement: Supplementary file 1 [file mmc1.xml]

<?xml version="1.0" encoding="utf-8" standalone="no"?>
<data>
  <datasets>
    <author>rafikaindah@ui.ac.id</author>
    <type>1</type>
    <dataset>
      <name>Genome sequencing related to breast cancer</name>
      <caption />
      <description>This project was aimed to profiling the genome related to breast cancer. In this study, we report targeted genome sequencing data of 24 young women (under 45 years old) breast cancer patients admitted to Cipto Mangunkusumo National Hospital Jakarta – Indonesia. Raw data (FASTQ) files have been deposited in National Center for Biotechnology Information (NCBI).</description>
      <filetype>
        <name />
      </filetype>
      <filesize />
      <source>0</source>
      <sourcename>Original Data</sourcename>
      <access>
        <type>1</type>
        <name>Data available in data repository</name>
        <reponame>National Center for Biotechnology Information</reponame>
        <PersistentId />
        <deeplinkurl>https://www.ncbi.nlm.nih.gov/bioproject?LinkName=biosample_bioproject&amp;from_uid=14883971</deeplinkurl>
      </access>
    </dataset>
  </datasets>
</data>
